# Supplementary material for: Four vs. Six Implant Full-Arch Restorations—A Direct Comparative Retrospective Analysis in a Large Controlled Treatment Cohort
Source: J Clin Med. 2025 Jun 14;14(12):4237. doi: 10.3390/jcm14124237 (PMC12194759; doi:10.3390/jcm14124237)
Supplement: Supplementary file 1 [file jcm-14-04237-s001.zip]

Archive with 1 entries (1 files):
- jcm-3631170-supplementary.pdf
